# Supplementary material for: MiDAS 2.0: an ecosystem-specific taxonomy and online database for the organisms of wastewater treatment systems expanded for anaerobic digester groups
Source: Database (Oxford). 2017 Mar 18;2017:bax016. doi: 10.1093/database/bax016 (PMC5467571; doi:10.1093/database/bax016)
Supplement: Supplementary Data [file bax016_Supp.zip]

Archive with 2 entries (2 files):
- MiDAS2_Table S1_Revision_Final_Proof.pdf
- xxxxMiDAS2_Table S1_Revision_Final.pdf
